# Supplementary material for: Toxicity of Bacillus thuringiensis Strains Derived from the Novel Crystal Protein Cry31Aa with High Nematicidal Activity against Rice Parasitic Nematode Aphelenchoides besseyi
Source: Int J Mol Sci. 2022 Jul 25;23(15):8189. doi: 10.3390/ijms23158189 (PMC9331774; doi:10.3390/ijms23158189)
Supplement: Supplementary file 1 [file ijms-23-08189-s001.zip]

Archive with 1 entries (1 files):
- ijms-1802221-supplementary.pdf
